# Supplementary material for: Increased Risk of Recurrent Ischemic Stroke in Male Patients Taking Medications for Benign Prostatic Hyperplasia
Source: Life (Basel). 2026 Feb 11;16(2):311. doi: 10.3390/life16020311 (PMC12942141; doi:10.3390/life16020311)
Supplement: Supplementary file 1 [file life-16-00311-s001.zip]

Archive with 1 entries (1 files):
- life-4084421-supplementary-proof done v2 1.pdf
